# Supplementary material for: Modeling zoonotic cutaneous leishmaniasis incidence in central Tunisia from 2009-2015: Forecasting models using climate variables as predictors
Source: PLoS Negl Trop Dis. 2017 Aug 25;11(8):e0005844. doi: 10.1371/journal.pntd.0005844 (PMC5589266; doi:10.1371/journal.pntd.0005844)
Supplement: S1 Dataset — (XLSX) [file pntd.0005844.s001.xlsx]

## Sheet: gamsap2
season	year	month	rank_month	date	nbr_cases	rodens	tmax	tmin	Tavg	rainf	relative_humidity	aws	mws	Tavg_2	Tavg_3	Tavg_4	Tavg_8	Tavg_9	Tavg_10	Tavg_11	Tavg_14	Tavg_15	tmax_3	tmax_4	tmax_9	tmax_10	tmax_15	relative_humidity_3	relative_humidity_4	relative_humidity_12	relative_humidity_15	rodens_2	rainf_1	aws_6	mws_12
1	2009	July	7	2009-07-01	0	31.77	45.1	18.8	31.95	0	36	9.8	18.7	21	16.6	14.4	14.8	20.9	26.2	30	23.2	19.6	21.9	20.5	26	32.3	26.4	59.8	52.8	37	42.2	31.99	9.14	10.7	23
1	2009	August	8	2009-08-01	0	34.48	41.1	19	30.05	19	42.5	10.4	18.5	26.25	22	16.6	10.7	14.8	20.9	26.2	26.2	23.2	28.2	21.9	20.8	26	30.1	52.3	59.8	43.3	46.2	36.56	0	14.5	21
1	2009	September	9	2009-09-01	9	49.72	41.1	14.8	27.95	123.9	65.5	9.2	16	31.95	27.6	22	11.2	10.7	14.8	20.9	31.3	26.2	34.9	28.2	15.9	20.8	32.9	38.7	52.3	53	43.7	31.77	19	13.6	19.3
1	2009	October	10	2009-10-01	19	16.48	31.2	8	19.6	0.3	62	8.9	14.5	30.05	31.95	27.6	11.2	11.1	10.7	14.8	30	31.3	45.1	34.9	15.6	15.9	38.9	36	38.7	69.3	37	34.48	123.9	12.1	18.7
1	2009	November	11	2009-11-01	7	28.55	47.44	2.74	15.21	0	52.3	9	15.8	27.95	30.05	31.95	14.4	11.2	11.1	10.7	26.2	30	41.1	45.1	16	15.6	37.4	42.5	36	59.9	43.3	49.72	0.3	11.1	18.5
1	2009	December	12	2009-12-01	19	30.82	25.01	-0.84	12.59	13.1	54.5	13.1	21.4	19.6	27.95	30.05	16.6	14.4	11.2	11.1	20.9	26.2	41.1	41.1	20.5	16	32.3	65.5	42.5	64.5	53	16.48	0	10.5	19.1
1	2010	January	1	2010-01-01	1	25.73	20.78	-1.08	10.84	0.6	59.1	13.8	21.6	15.21	19.6	27.95	22	16.6	14.4	11.2	14.8	20.9	31.2	41.1	21.9	20.5	26	62	65.5	75.4	69.3	28.55	13.1	9.8	20.5
1	2010	February	2	2010-02-01	1	29.49	32.03	-2.15	13.03	7.1	49.8	12.8	22.6	12.59	15.21	19.6	27.6	22	16.6	14.4	10.7	14.8	47.44	31.2	28.2	21.9	20.8	52.3	62	51.9	59.9	30.82	0.6	10.4	19.8
1	2010	March	3	2010-03-01	0	36.57	33.75	0	15.24	10.7	51.1	12.8	21.2	10.84	12.59	15.21	31.95	27.6	22	16.6	11.1	10.7	25.01	47.44	34.9	28.2	15.9	54.5	52.3	52.8	64.5	25.73	7.1	9.2	23.7
1	2010	April	4	2010-04-01	0	32.93	28.6	0	17.69	18.4	54.5	12	19	13.03	10.84	12.59	30.05	31.95	27.6	22	11.2	11.1	20.78	25.01	45.1	34.9	15.6	59.1	54.5	59.8	75.4	29.49	10.7	8.9	22.8
1	2010	May	5	2010-05-01	0	21.06	33.42	0	20.28	7	41	14.7	21.8	15.24	13.03	10.84	27.95	30.05	31.95	27.6	14.4	11.2	32.03	20.78	41.1	45.1	16	49.8	59.1	52.3	51.9	36.57	18.4	9	21.4
1	2010	June	6	2010-06-01	2	30.65	40.37	0	25.01	5.4	41.1	12.7	20.5	17.69	15.24	13.03	19.6	27.95	30.05	31.95	16.6	14.4	33.75	32.03	41.1	41.1	20.5	51.1	49.8	38.7	52.8	32.93	7	13.1	18.7
2	2010	July	7	2010-07-01	3	25.89	44.88	0	28.68	8.2	35.8	10.8	19.8	20.28	17.69	15.24	15.21	19.6	27.95	30.05	22	16.6	28.6	33.75	31.2	41.1	21.9	54.5	51.1	36	59.8	21.06	5.4	13.8	19.2
2	2010	August	8	2010-08-01	12	24.39	40.17	18.44	28.7	0	39	10.4	20.3	25.01	20.28	17.69	12.59	15.21	19.6	27.95	27.6	22	33.42	28.6	47.44	31.2	28.2	41	54.5	42.5	52.3	30.65	8.2	12.8	18.7
2	2010	September	9	2010-09-01	23	21.54	35.85	0	24.13	30.7	52.8	11.9	17.9	28.68	25.01	20.28	10.84	12.59	15.21	19.6	31.95	27.6	40.37	33.42	25.01	47.44	34.9	41.1	41	65.5	38.7	25.89	0	12.8	18.5
2	2010	October	10	2010-10-01	50	8.34	33.73	0	19.59	37.2	54.3	11	17.1	28.7	28.68	25.01	13.03	10.84	12.59	15.21	30.05	31.95	44.88	40.37	20.78	25.01	45.1	35.8	41.1	62	36	24.39	30.7	12	16
2	2010	November	11	2010-11-01	44	11.5	22.74	5.02	14.89	43.1	59.4	11.5	18.1	24.13	28.7	28.68	15.24	13.03	10.84	12.59	27.95	30.05	40.17	44.88	32.03	20.78	41.1	39	35.8	52.3	42.5	21.54	37.2	14.7	14.5
2	2010	December	12	2010-12-01	40	11	25.71	-0.97	11.43	7.4	51.1	12.3	19.1	19.59	24.13	28.7	17.69	15.24	13.03	10.84	19.6	27.95	35.85	40.17	33.75	32.03	41.1	52.8	39	54.5	65.5	8.34	43.1	12.7	15.8
2	2011	January	1	2011-01-01	13	22.15	22.19	-0.79	9.84	12.3	65.3	7.9	12.9	14.89	19.59	24.13	20.28	17.69	15.24	13.03	15.21	19.6	33.73	35.85	28.6	33.75	31.2	54.3	52.8	59.1	62	11.5	7.4	10.8	21.4
2	2011	February	2	2011-02-01	7	22.15	22.26	0	9.91	18.7	61.1	11.8	18.7	11.43	14.89	19.59	25.01	20.28	17.69	15.24	12.59	15.21	22.74	33.73	33.42	28.6	47.44	59.4	54.3	49.8	52.3	11	12.3	10.4	21.6
2	2011	March	3	2011-03-01	3	11.91	27.9	0	12.86	30.4	61.6	11.4	18.7	9.84	11.43	14.89	28.68	25.01	20.28	17.69	10.84	12.59	25.71	22.74	40.37	33.42	25.01	51.1	59.4	51.1	54.5	22.15	18.7	11.9	22.6
2	2011	April	4	2011-04-01	2	15.67	31.4	0	17.87	11.7	49.3	13.1	19.4	9.91	9.84	11.43	28.7	28.68	25.01	20.28	13.03	10.84	22.19	25.71	44.88	40.37	20.78	65.3	51.1	54.5	59.1	22.15	30.4	11	21.2
2	2011	May	5	2011-05-01	0	29.69	33.94	0	19.91	41.9	52.3	12.3	19.4	12.86	9.91	9.84	24.13	28.7	28.68	25.01	15.24	13.03	22.26	22.19	40.17	44.88	32.03	61.1	65.3	41	49.8	11.91	11.7	11.5	19
2	2011	June	6	2011-06-01	2	30.35	33.91	14.7	24.3	58.7	47.1	11.3	18.9	17.87	12.86	9.91	19.59	24.13	28.7	28.68	17.69	15.24	27.9	22.26	35.85	40.17	33.75	61.6	61.1	41.1	51.1	15.67	41.9	12.3	21.8
2	2011	July	7	2011-07-01	0	34.99	43.7	17.5	30.6	1.1	37.4	12.5	22.4	19.91	17.87	12.86	14.89	19.59	24.13	28.7	20.28	17.69	31.4	27.9	33.73	35.85	28.6	49.3	61.6	35.8	54.5	29.69	58.7	7.9	20.5
2	2011	August	8	2011-08-01	7	33.97	41.9	16.6	29.25	14.4	38.8	9.6	16.7	24.3	19.91	17.87	11.43	14.89	19.59	24.13	25.01	20.28	33.94	31.4	22.74	33.73	33.42	52.3	49.3	39	41	30.35	1.1	11.8	19.8
3	2011	September	9	2011-09-01	14	65.47	40.4	0	20.2	12.1	52.8	10.3	17.4	30.6	24.3	19.91	9.84	11.43	14.89	19.59	28.68	25.01	33.91	33.94	25.71	22.74	40.37	47.1	52.3	52.8	41.1	34.99	14.4	11.4	20.3
3	2011	October	10	2011-10-01	22	10.7	25.2	13.8	19.5	21.3	64.4	10.3	17	29.25	30.6	24.3	9.91	9.84	11.43	14.89	28.7	28.68	43.7	33.91	22.19	25.71	44.88	37.4	47.1	54.3	35.8	33.97	12.1	13.1	17.9
3	2011	November	11	2011-11-01	41	5.91	21.1	11.1	16.1	27.2	69	9.9	15.3	20.2	29.25	30.6	12.86	9.91	9.84	11.43	24.13	28.7	41.9	43.7	22.26	22.19	40.17	38.8	37.4	59.4	39	65.47	21.3	12.3	17.1
3	2011	December	12	2011-12-01	24	4.81	17.3	6.9	12.1	2.6	64.1	11	17.8	19.5	20.2	29.25	17.87	12.86	9.91	9.84	19.59	24.13	40.4	41.9	27.9	22.26	35.85	52.8	38.8	51.1	52.8	10.7	27.2	11.3	18.1
3	2012	January	1	2012-01-01	16	23.86	15.8	5.2	10.5	19.2	63.4	10.8	17.5	16.1	19.5	20.2	19.91	17.87	12.86	9.91	14.89	19.59	25.2	40.4	31.4	27.9	33.73	64.4	52.8	65.3	54.3	5.91	2.6	12.5	19.1
3	2012	February	2	2012-02-01	3	19.75	14.4	3.8	9.1	14.3	58.5	11.5	17.8	12.1	16.1	19.5	24.3	19.91	17.87	12.86	11.43	14.89	21.1	25.2	33.94	31.4	22.74	69	64.4	61.1	59.4	4.81	19.2	9.6	12.9
3	2012	March	3	2012-03-01	0	23.92	19.6	7.4	13.5	34.2	58.5	11.6	17.6	10.5	12.1	16.1	30.6	24.3	19.91	17.87	9.84	11.43	17.3	21.1	33.91	33.94	25.71	64.1	69	61.6	51.1	23.86	14.3	10.3	18.7
3	2012	April	4	2012-04-01	2	32.11	23.9	23.6	23.8	21.6	49.4	14	21.1	9.1	10.5	12.1	29.25	30.6	24.3	19.91	9.91	9.84	15.8	17.3	43.7	33.91	22.19	63.4	64.1	49.3	65.3	19.75	34.2	10.3	18.7
3	2012	May	5	2012-05-01	0	37.87	25.7	25.3	25.5	0.01	43.5	11.5	18.6	13.5	9.1	10.5	20.2	29.25	30.6	24.3	12.86	9.91	14.4	15.8	41.9	43.7	22.26	58.5	63.4	52.3	61.1	23.92	21.6	9.9	19.4
3	2012	June	6	2012-06-01	0	38.53	29.2	26.9	28.2	0	36.5	11.1	18.1	23.8	13.5	9.1	19.5	20.2	29.25	30.6	17.87	12.86	19.6	14.4	40.4	41.9	27.9	58.5	58.5	47.1	61.6	32.11	0.01	11	19.4
4	2012	July	7	2012-07-01	0	23.34	39.1	22.46	30.8	9	35.6	10.8	17.6	25.5	23.8	13.5	16.1	19.5	20.2	29.25	19.91	17.87	23.9	19.6	25.2	40.4	31.4	49.4	58.5	37.4	49.3	37.87	0	10.8	18.9
4	2012	August	8	2012-08-01	6	33.9	40.5	22.5	31.5	0	30.2	10.2	16	28.2	25.5	23.8	12.1	16.1	19.5	20.2	24.3	19.91	25.7	23.9	21.1	25.2	33.94	43.5	49.4	38.8	52.3	38.53	9	11.5	22.4
4	2012	September	9	2012-09-01	8	37.73	32.7	19.1	25.9	59.8	51.6	9.2	14.9	30.8	28.2	25.5	10.5	12.1	16.1	19.5	30.6	24.3	29.2	25.7	17.3	21.1	33.91	36.5	43.5	52.8	47.1	23.34	0	11.6	16.7
4	2012	October	10	2012-10-01	15	21.33	29.3	16.5	16.5	7.5	58.4	9.4	15.1	31.5	30.8	28.2	9.1	10.5	12.1	16.1	29.25	30.6	39.1	29.2	15.8	17.3	43.7	35.6	36.5	64.4	37.4	33.9	59.8	14	17.4
4	2012	November	11	2012-11-01	27	24.43	23.3	12.4	12.4	16.1	63.2	9.9	16.1	25.9	31.5	30.8	13.5	9.1	10.5	12.1	20.2	29.25	40.5	39.1	14.4	15.8	41.9	30.2	35.6	69	38.8	37.73	7.5	11.5	17
4	2012	December	12	2012-12-01	14	20	18.4	7	7	0.8	52.5	10.5	17.5	16.5	25.9	31.5	23.8	13.5	9.1	10.5	19.5	20.2	32.7	40.5	19.6	14.4	40.4	51.6	30.2	64.1	52.8	21.33	16.1	11.1	15.3
4	2013	January	1	2013-01-01	5	25.54	16.8	6.2	6.2	10.7	55.7	11.4	18.9	12.4	16.5	25.9	25.5	23.8	13.5	9.1	16.1	19.5	29.3	32.7	23.9	19.6	25.2	58.4	51.6	63.4	64.4	24.43	0.8	10.8	17.8
4	2013	February	2	2013-02-01	3	22.5	16.3	5.6	5.6	2.3	51.3	14.3	21.8	7	12.4	16.5	28.2	25.5	23.8	13.5	12.1	16.1	23.3	29.3	25.7	23.9	21.1	63.2	58.4	58.5	69	20	10.7	10.2	17.5
4	2013	March	3	2013-03-01	2	36.31	23.13	9.57	16.35	13.1	46.3	14.5	23	6.2	7	12.4	30.8	28.2	25.5	23.8	10.5	12.1	18.4	23.3	29.2	25.7	17.3	52.5	63.2	58.5	64.1	25.54	2.3	9.2	17.8
4	2013	April	4	2013-04-01	0	9.76	25.77	11.59	18.7	14.1	46.9	14.6	22.1	5.6	6.2	7	31.5	30.8	28.2	25.5	9.1	10.5	16.8	18.4	39.1	29.2	15.8	55.7	52.5	49.4	63.4	22.5	13.1	9.4	17.6
4	2013	May	5	2013-05-01	0	27.31	28.97	14.55	21.8	4.9	45.6	14.4	21.6	16.35	5.6	6.2	25.9	31.5	30.8	28.2	13.5	9.1	16.3	16.8	40.5	39.1	14.4	51.3	55.7	43.5	58.5	36.31	14.1	9.9	21.1
4	2013	June	6	2013-06-01	0	26.43	32.4	16.44	24.4	2.3	36.9	13.4	20.1	18.7	16.35	5.6	16.5	25.9	31.5	30.8	23.8	13.5	23.13	16.3	32.7	40.5	19.6	46.3	51.3	36.5	58.5	9.76	4.9	10.5	18.6
5	2013	July	7	2013-07-07	0	22.96	32.82	21.09	26.96	36.7	44.1	9.5	17.5	21.8	18.7	16.35	12.4	16.5	25.9	31.5	25.5	23.8	25.77	23.13	29.3	32.7	23.9	46.9	46.3	35.6	49.4	27.31	2.3	11.4	18.1
5	2013	August	8	2013-08-01	13	54.64	35.22	20.73	27.97	15.4	46	10.3	18.5	24.4	21.8	18.7	7	12.4	16.5	25.9	28.2	25.5	28.97	25.77	23.3	29.3	25.7	45.6	46.9	30.2	43.5	26.43	36.7	14.3	17.6
5	2013	September	9	2013-09-01	73	44.7	31.3	19.67	25.49	97.5	63.2	8.8	15.1	26.96	24.4	21.8	6.2	7	12.4	16.5	30.8	28.2	32.4	28.97	18.4	23.3	29.2	36.9	45.6	51.6	36.5	22.96	15.4	14.5	16
5	2013	October	10	2013-10-01	143	29.28	29.18	17.31	23.24	25.5	61.7	7.4	13.3	27.97	26.96	24.4	5.6	6.2	7	12.4	31.5	30.8	32.82	32.4	16.8	18.4	39.1	44.1	36.9	58.4	35.6	54.64	97.5	14.6	14.9
5	2013	November	11	2013-11-01	112	17.6	20.23	10.54	15.39	19.8	62.7	9.7	15.5	25.49	27.97	26.96	16.35	5.6	6.2	7	25.9	31.5	35.22	32.82	16.3	16.8	40.5	46	44.1	63.2	30.2	44.7	25.5	14.4	15.1
5	2013	December	12	2013-12-01	46	44.82	17.92	8.92	13.42	20.5	71.9	7.8	12.6	23.24	25.49	27.97	18.7	16.35	5.6	6.2	16.5	25.9	31.3	35.22	23.13	16.3	32.7	63.2	46	52.5	51.6	29.28	19.8	13.4	16.1
5	2014	January	1	2014-01-01	6	73.18	18.58	8.29	13.43	9.8	55.5	11.6	17.7	15.39	23.24	25.49	21.8	18.7	16.35	5.6	12.4	16.5	29.18	31.3	25.77	23.13	29.3	61.7	63.2	55.7	58.4	17.6	20.5	9.5	17.5
5	2014	February	2	2014-02-01	0	48.14	20.64	9.03	14.83	15.5	54	9.5	15.7	13.42	15.39	23.24	24.4	21.8	18.7	16.35	7	12.4	20.23	29.18	28.97	25.77	23.3	62.7	61.7	51.3	63.2	44.82	9.8	10.3	18.9
5	2014	March	3	2014-03-01	0	69	19.54	9.87	14.7	73.6	59.9	11.7	18.7	13.43	13.42	15.39	26.96	24.4	21.8	18.7	6.2	7	17.92	20.23	32.4	28.97	18.4	71.9	62.7	46.3	52.5	73.18	15.5	8.8	21.8
5	2014	April	4	2014-04-01	0	69.49	26.33	12.86	19.59	16.1	41.8	12.6	19.8	14.83	13.43	13.42	27.97	26.96	24.4	21.8	5.6	6.2	18.58	17.92	32.82	32.4	16.8	55.5	71.9	46.9	55.7	48.14	73.6	7.4	23
5	2014	May	5	2014-05-01	1	66.89	29.25	15.74	22.49	28.2	40.4	13.1	19.8	14.7	14.83	13.43	25.49	27.97	26.96	24.4	16.35	5.6	20.64	18.58	35.22	32.82	16.3	54	55.5	45.6	51.3	69	16.1	9.7	22.1
5	2014	June	6	2014-06-01	1	42.87	34.1	20.33	27.21	20.6	37.9	12.8	21.1	19.59	14.7	14.83	23.24	25.49	27.97	26.96	18.7	16.35	19.54	20.64	31.3	35.22	23.13	59.9	54	36.9	46.3	69.49	28.2	7.8	21.6
6	2014	July	7	2014-07-01	0	37.64	36.7	22.7	29.71	24	33.9	10.1	19	22.49	19.59	14.7	15.39	23.24	25.49	27.97	21.8	18.7	26.33	19.54	29.18	31.3	25.77	41.8	59.9	44.1	46.9	66.89	20.6	11.6	20.1
6	2014	August	8	2014-08-01	2	26.81	31.2	38.3	34.74	2	34.2	10.1	18.3	27.21	22.49	19.59	13.42	15.39	23.24	25.49	24.4	21.8	29.25	26.33	20.23	29.18	28.97	40.4	41.8	46	45.6	42.87	24	9.5	17.5
6	2014	September	9	2014-09-01	31	32.5	29.3	35.6	32.41	36.5	42.4	7.5	13	29.71	27.21	22.49	13.43	13.42	15.39	23.24	26.96	24.4	34.1	29.25	17.92	20.23	32.4	37.9	40.4	63.2	36.9	37.64	2	11.7	18.5
6	2014	October	10	2014-10-01	38	33.27	24.1	29.8	26.93	25	52.3	8	14.7	34.74	29.71	27.21	14.83	13.43	13.42	15.39	27.97	26.96	36.7	34.1	18.58	17.92	32.82	33.9	37.9	61.7	44.1	26.81	36.5	12.6	15.1
6	2014	November	11	2014-11-01	46	23.61	19.5	25	22.26	15.7	54.5	8.7	14.1	32.41	34.74	29.71	14.7	14.83	13.43	13.42	25.49	27.97	31.2	36.7	20.64	18.58	35.22	34.2	33.9	62.7	46	32.5	25	13.1	13.3
6	2014	December	12	2014-12-01	30	26.44	19.6	9.7	14.67	3.93	60.9	11.2	17.2	26.93	32.41	34.74	19.59	14.7	14.83	13.43	23.24	25.49	29.3	31.2	19.54	20.64	31.3	42.4	34.2	71.9	63.2	33.27	15.7	12.8	15.5
6	2015	January	1	2015-01-01	1	26.93	18.9	7.7	13.32	22	58.1	12.4	19.2	22.26	26.93	32.41	22.49	19.59	14.7	14.83	15.39	23.24	24.1	29.3	26.33	19.54	29.18	52.3	42.4	55.5	61.7	23.61	3.93	10.1	12.6
6	2015	February	2	2015-02-01	9	35.54	14.9	5.3	10.8	55.86	59.5	11.7	19.5	14.67	22.26	26.93	27.21	22.49	19.59	14.7	13.42	15.39	19.5	24.1	29.25	26.33	20.23	54.5	52.3	54	62.7	26.44	22	10.1	17.7
6	2015	March	3	2015-03-01	1	35.33	18.6	7.6	14.2	77.46	59.9	12.7	19.1	13.32	14.67	22.26	29.71	27.21	22.49	19.59	13.43	13.42	19.6	19.5	34.1	29.25	17.92	60.9	54.5	59.9	71.9	26.93	55.86	7.5	15.7
6	2015	April	4	2015-04-01	0	29.23	25.4	9.9	20	0	41.4	11.2	17.5	10.8	13.32	14.67	34.74	29.71	27.21	22.49	14.83	13.43	18.9	19.6	36.7	34.1	18.58	58.1	60.9	41.8	55.5	35.54	77.46	8	18.7
6	2015	May	5	2015-05-01	0	27.32	31.5	15.4	26.4	0.5	30.1	13	19.8	14.2	10.8	13.32	32.41	34.74	29.71	27.21	14.7	14.83	14.9	18.9	31.2	36.7	20.64	59.5	58.1	40.4	54	35.33	0	8.7	19.8
6	2015	June	6	2015-06-01	0	29.01	34.2	18.1	28.9	2.03	38.2	10.5	19.4	20	14.2	10.8	26.93	32.41	34.74	29.71	19.59	14.7	18.6	14.9	29.3	31.2	19.54	59.9	59.5	37.9	59.9	29.23	0.5	11.2	19.8
